# Supplementary material for: Molecular Prevalence, Genetic Diversity, and Tissue Tropism of Bartonella Species in Small Mammals from Yunnan Province, China
Source: Animals (Basel). 2024 Apr 28;14(9):1320. doi: 10.3390/ani14091320 (PMC11083988; doi:10.3390/ani14091320)
Supplement: Supplementary file 1 [file animals-14-01320-s001.zip]

Archive with 2 entries (2 files):
- animals-2962978-supplementary figures.pdf
- animals-2962978-supplementary tables.pdf
